# Supplementary material for: A novel surgical technique in transforaminal lumbar interbody fusion by the bone graft delivery device: evaluation of therapeutic effect in patients with minimally invasive spine surgery
Source: BMC Surg. 2022 Oct 26;22:366. doi: 10.1186/s12893-022-01773-y (PMC9597986; doi:10.1186/s12893-022-01773-y)
Supplement: Supplementary file 1 — Additional file 1. Patient data in this study. [file 12893_2022_1773_MOESM1_ESM.xlsx]

## Sheet: 全部資料
										VAS leg pain (VAS-L)						VAS back pain (VAS-B)						ODI
	No.	Age (years)	Sex (M: Male; F: Female)	BMI (kg/m2)	Operated level(s)	Blood loss (mL)	Operating time (min)	Time to post-op ambulation (day)	Days of admission (day)	Pre-op VAS-L	post-op 1M VAS-L	post-op 3M VAS-L	post-op 6M VAS-L	post-op 12M VAS-L	post-op 24M VAS-L	pre-op VAS-B	post-op 1M VAS-B	post-op 3M VAS-B	post-op 6M VAS-B	post-op 12M VAS-B	post-op 24M VAS-B	pre-op ODI (%)	post-op 3M ODI(%)	post-op 6M ODI(%)	post-op 12M ODI(%)	post-op 24M ODI(%)
Control group	1	84.25	F	21.3333	2	200	310	1	4	4	0	0	0	0	0	8	2	2	1	1	1	69	34	16	8	8
	2	71.6667	M	23.597	3	250	425	2	6	6	0	0	0	0	0	7	2	1	1	0	0	42	13	11	11	9
	3	73.5	M	24.7409	1	150	235	1	6	5	0	0	0	0	0	7	2	1	1	0	0	38	9	6	0	0
	4	79.5833	M	23.7392	1	100	145	1	6	7	1	0	0	0	-	8	1	1	1	0	0	42	18	9	2	-
	5	78.75	F	22.8269	1	20	145	1	6	7	1	1	1	0	0	5	1	1	0	0	0	53	16	2	2	0
	6	68.5	M	20.6193	1	100	190	1	7	8	0	0	0	0	0	2	1	0	0	0	0	45	11	2	0	0
	7	78.25	M	21.0119	3	`	555	4	16	3	0	0	0	0	0	8	2	1	1	0	0	60	22	7	6	6
	8	79.1667	F	26.7094	1	15	140	1	5	7	1	0	0	0	0	8	2	1	1	0	0	40	13	4	2	2
	9	78.1667	F	28.5018	1	100	160	1	4	8	1	0	0	0	0	9	1	1	0	0	0	47	11	2	0	0
	10	65.25	F	28.1625	1	150	100	3	15	7	2	1	0	0	0	7	2	1	0	0	0	60	24	11	4	-
	11	71.75	F	28.1676	2	100	270	2	4	5	2	0	0	0	0	8	2	1	1	1	0	47	29	9	0	0
	12	80.6667	F	27.6304	1	150	205	2	7	4	1	1	0	0	0	8	3	1	1	0	0	62	20	2	2	2
	13	80.5833	F	30.3598	1	25	165	2	7	8	0	0	0	0	-	4	2	0	0	0	0	64	13	0	0	-
	14	74.3333	F	26.4445	2	150	325	2	4	8	1	1	0	0	0	4	2	1	1	0	0	56	13	2	0	0
	15	75.3333	M	24.3141	2	100	455	2	6	9	0	0	0	0	0	5	2	2	2	0	0	56	16	4	0	0
	16	78	F	28.4444	2	300	315	1	6	7	-	2	1	1	-	5	2	1	0	0	0	68	18	7	2	2
	17	80.8333	F	15.5087	1	100	205	3	6	9	4	2	2	1	1	3	1	1	0	0	0	-	13	7	2	2
	18	68.0833	F	22.7467	1	20	100	2	6	8	0	0	0	0	0	5	0	0	0	1	1	73	2	0	0	0
	19	70.4167	F	17.6048	3	200	365	4	7	6	0	0	0	0	0	9	2	2	1	1	1	87	2	0	0	0
	20	60.9167	F	29.5858	2	35	245	2	7	9	2	1	1	0	0	9	1	1	1	0	0	96	20	11	2	2
	21	71.1667	F	26.6667	1	50	185	2	6	7	2	2	1	0	0	8	2	2	1	1	1	73	7	2	2	2
	22	84	M	27.7323	2	100	280	1	4	8	2	1	1	0	0	8	0	0	0	0	0	89	2	2	0	0
	23	77.5833	F	20.5476	2	100	250	3	8	5	2	2	2	2	2	8	2	1	0	0	0	82	44	31	20	20
	24	78.0833	F	25.0762	2	100	220	1	5	5	2	1	1	1	1	8	4	3	2	1	1	71	33	22	11	11
	25	77.1667	M	27.7743	2	25	435	1	9	5	3	2	2	2	-	8	3	2	1	0	0	56	24	16	9	-
	26	79.25	M	24.4473	1	20	215	1	4	9	2	0	0	0	0	4	2	1	1	1	-	87	36	22	13	-
	27	74.0833	M	19.9481	1	25	85	3	5	2	1	1	1	1	-	9	3	2	1	1	-	69	31	4	4	-
	28	62.25	M	25.3906	2	100	175	1	6	9	1	1	0	0	0	8	1	1	1	0	0	78	29	9	0	0
	29	84.1667	F	29.6173	3	100	355	3	8	7	1	1	0	0	0	9	1	1	1	1	1	82	27	13	7	7
	30	63.25	M	30.4421	2	150	290	1	8	6	1	1	1	1	1	8	1	1	0	0	0	100	2	0	0	0
	31	79.25	M	21.6041	3	100	355	1	5	8	0	0	0	0	0	6	1	0	0	0	0	58	4	0	0	0
	32	65.25	F	40.261	1	20	130	2	4	8	3	3	2	2	1	5	2	1	0	0	0	71	47	27	22	11
	33	70.6667	F	27.0552	1	5	80	2	4	7	2	0	0	0	0	6	0	0	0	0	0	62	4	0	0	0
	34	79.9167	F	23.0095	1	20	100	2	5	6	1	0	0	0	0	9	3	2	1	1	1	76	31	13	13	11
MIS device group	1	81.25	F	23.3091	3	100	430	2	6	8	1	0	0	0	0	8	3	3	2	2	1	78	42	29	18	16
	2	75.25	M	25.255	2	20	220	1	6	9	1	0	0	0	0	7	2	1	1	0	0	80	13	2	0	0
	3	71.8333	F	22.4724	1	15	135	2	6	9	0	0	0	0	0	8	0	0	0	0	0	78	4	0	0	0
	4	80.5833	M	24.7252	1	10	175	2	4	9	1	0	0	0	0	7	2	1	1	0	0	13	13	4	0	0
	5	67.3333	F	22.7732	2	10	205	1	5	8	0	0	0	0	0	6	2	0	0	0	0	58	4	4	0	0
	6	45.6667	M	31.2939	1	10	125	1	5	1	0	0	0	0	0	8	5	4	1	1	1	53	29	9	9	4
	7	79.75	M	26.0375	3	150	365	2	7	6	1	0	0	0	-	7	2	0	0	0	0	56	29	13	9	-
	8	78.0833	M	29.0498	2	100	250	1	6	7	0	0	0	0	0	5	2	1	1	1	1	45	8	0	0	0
	9	74.25	F	28.6642	2	100	190	1	7	5	1	0	0	0	0	6	0	0	0	0	0	36	6	0	0	0
	10	83.3333	M	20.9366	3	70	325	1	4	7	3	2	0	0	0	2	2	0	0	0	0	38	20	4	0	0
	11	78.1667	F	24.8889	2	25	265	1	7	9	2	0	0	0	0	8	2	1	1	1	1	56	20	9	4	4
	12	76.75	F	27.1816	1	5	133	3	8	5	1	0	0	0	0	8	3	0	0	0	0	67	18	4	4	2
	13	75.5	F	24.6094	2	100	223	1	5	8	1	0	0	0	0	9	1	0	0	0	0	51	20	2	2	2
	14	69.4167	F	26.3133	2	40	261	1	6	7	1	0	0	0	0	8	0	0	0	0	0	31	4	2	0	2
	15	75.6667	F	27.8058	3	150	312	1	6	6	1	0	0	0	-	8	1	1	0	0	0	62	9	2	2	-
	16	77.4167	M	25.2826	1	200	173	1	3	5	1	1	0	0	0	8	0	0	0	0	0	58	9	7	2	-
	17	83.3333	F	26.7759	3	100	302	2	5	8	1	0	0	0	0	6	1	1	1	1	-	84	29	7	4	-
	18	70.5	M	29.4118	2	100	247	2	5	7	1	1	0	0	0	4	0	0	0	0	0	60	16	13	4	4
	19	74.75	F	25.3378	2	15	159	2	4	7	1	0	0	0	0	5	2	2	1	1	1	60	29	13	4	4
	20	74.5833	M	25.3843	2	30	193	2	7	7	1	1	1	1	-	4	1	1	0	0	0	62	13	11	7	-
	21	64.75	F	27.6647	2	30	206	2	5	6	0	0	0	0	0	7	1	1	0	0	0	62	33	18	9	-
	22	79.75	M	24.0055	2	100	224	1	11	7	3	3	2	2	-	6	2	2	0	0	0	60	29	13	7	-
	23	65.5833	F	18.0232	2	100	220	2	5	5	0	0	0	0	0	8	3	2	1	1	-	71	20	7	7	-
	24	79.5	F	22.9544	2	100	220	1	3	4	0	0	0	0	0	8	3	3	2	2	-	60	24	13	13	-
	25	67	F	31.6653	2	100	216	2	4	1	0	0	0	0	0	9	4	3	2	2	-	60	31	24	13	-
	26	78.75	M	29.0006	3	100	296	1	6	3	0	0	0	0	0	9	4	4	3	2	-	53	20	9	9	-
	27	75.5833	F	30.4811	4	100	342	3	10	5	1	1	1	0	0	8	1	0	0	0	0	60	13	7	7	-
	28	72.6667	F	22.2797	3	35	319	1	4	0	0	0	0	0	0	8	3	2	1	1	-	51	9	2	2	-
	29	84	M	26.7857	1	10	162	1	4	6	2	1	1	1	-	7	2	2	1	1	-	60	22	9	4	-
	30	81.6667	F	19.9792	2	100	185	2	5	7	2	1	1	0	0	7	3	3	2	2	-	-	38	24	18	-
	31	62.0833	F	27.8924	1	15	155	2	7	7	1	0	0	0	0	8	1	0	0	0	0	53	7	0	0	0
	32	80.1667	F	25.7883	2	100	372	2	8	5	3	2	1	1	-	7	3	3	2	1	-	56	29	7	4	-
	33	85.5833	F	27.3923	2	100	262	2	20	-	-	-	-	-	-	-	-	-	-	-	-	-	-	-	-	-
	34	75.3333	F	27.5862	2	100	290	2	5	7	0	0	0	0	0	8	2	0	0	0	0	53	4	0	0	0
	35	79.1667	F	25.6821	1	15	105	2	5	8	1	1	0	0	0	4	1	1	0	0	0	51	9	4	0	0
	36	70.1667	M	25.9869	1	20	207	2	7	8	0	0	0	0	0	8	0	0	0	0	0	58	4	0	0	0
	37	62.5833	M	30.6148	1	10	147	2	5	7	1	1	1	1	-	4	1	0	0	0	0	53	13	4	0	0
	38	69.4167	M	22.9568	1	5	123	1	7	8	2	1	1	1	-	3	1	1	0	0	0	51	13	7	2	-
	39	76.5833	F	24.6309	2	30	219	2	6	9	3	2	2	1	-	8	2	2	2	1	-	67	31	13	7	-

## Sheet: Level-graft-fusion 全資料
					The degree of bone fusion
	No.	Level	Bone graft volume (mL)	Bone graft filling time (s)	Post-OP	3M	6M	12M	24M
Control group	1	L3-4	2.5	120	3	3	3	3	3
	1	L4-5	2.5	130	3	2	2	2	1
	2	L2-3	1.5	120	3	3	3	2	1
	2	L3-4	2.5	120	3	3	3	2	1
	2	L4-5	2.5	120	3	3	3	3	3
	3	L4-5	2	120	3	2	2	1	1
	4	L4-5	2.5	120	3	3	3	2	1
	5	L4-5	2.5	120	3	3	3	2	1
	6	L4-5	2.5	120	3	2	2	2	1
	7	L2-3	2	130	3	3	3	2	1
	7	L3-4	2	130	3	3	2	2	1
	7	L4-5	2	130	3	3	3	1	1
	8	L5-S1	3	120	3	3	2	2	1
	9	L3-4	2.5	120	3	2	2	1	1
	10	L4-5	2	130	3	2	2	1	2
	11	L3-4	2	130	3	2	1	1	1
	11	L4-5	2.5	130	3	3	2	1	1
	12	L4-5	2.5	120	3	3	2	2	2
	13	L4-5	3	130	3	3	3	2	1
	14	L4-5	2	100	3	2	2	2	1
	14	L5-S1	2	130	3	2	2	1	1
	15	L4-5	2	130	3	3	3	3	3
	15	L5-S1	2	130	3	2	2	2	2
	16	L4-5	2	130	3	3	3	2	1
	16	L5-S1	3.5	130	3	3	2	1	1
	17	L3-4	2	130	3	3	2	2	2
	18	L3-4	2.5	130	3	2	2	2	2
	19	L3-4	2	130	3	2	2	1	1
	19	L4-5	2.5	130	3	2	2	2	2
	19	L5-S1	2	130	3	3	2	2	2
	20	L4-5	2	130	3	3	2	2	2
	20	L5-S1	2	125	3	2	1	1	1
	21	L4-5	2	120	3	3	2	2	1
	22	L3-4	1.5	120	3	2	2	1	1
	22	L4-5	2	125	3	2	2	2	2
	23	L3-4	3	110	3	3	3	2	1
	23	L4-5	3	130	3	3	2	2	1
	24	L3-4	2	130	3	3	3	2	2
	24	L4-5	2.5	130	3	3	2	2	1
	25	L3-4	3	120	3	1	1	1	1
	25	L4-5	2.5	130	3	1	1	1	1
	26	L5-S1	2	130	3	2	2	1	1
	27	L2-3	2.5	120	3	2	1	1	1
	28	L4-5	1.5	120	3	2	2	2	1
	28	L5-S1	3	140	3	2	2	2	1
	29	L2-3	2.5	120	3	2	2	2	1
	29	L3-4	2.5	120	3	2	2	1	1
	29	L4-5	2.5	130	3	2	2	2	1
	30	L4-5	2.5	120	3	3	2	1	1
	30	L5-S1	2.5	140	3	3	2	2	1
	31	L2-3	1.5	120	3	3	1	1	1
	31	L4-5	2	130	3	3	2	1	1
	31	L5-S1	1.5	120	3	3	1	1	1
	32	L4-5	3	130	3	2	2	1	1
	33	L4-5	2.5	120	3	3	2	2	2
	34	L3-4	3	120	3	3	2	2	1
device	1	L2-3	2.5	20	3	1	1	1	1
	1	L3-4	2.5	20	3	2	2	1	1
	1	L4-5	2.5	20	3	2	2	1	1
	2	L4-5	5	20	3	2	1	1	1
	2	L5-S1	5	20	3	1	1	1	1
	3	L4-5	5	20	3	3	2	1	1
	4	L4-5	5	20	3	1	1	1	1
	5	L4-5	10	20	3	2	2	1	1
	5	L5-S1	5	20	3	2	2	1	1
	6	L5-S1	5	20	3	1	1	1	1
	7	L2-3	8	20	3	2	2	1	1
	7	L3-4	8	20	3	2	1	1	1
	7	L4-5	9	20	3	2	2	1	1
	8	L3-4	11	20	3	1	1	1	1
	8	L4-5	11	20	3	2	1	1	1
	9	L3-4	8	20	3	2	1	1	1
	9	L4-5	9	20	3	2	2	1	1
	10	L2-3	10	20	2	1	1	1	1
	10	L3-4	10	20	2	1	1	1	1
	10	L4-5	11	20	2	2	2	2	2
	11	L3-4	9	20	3	3	2	2	1
	11	L4-5	11	20	3	2	1	1	1
	12	L4-5	1	19	3	2	2	2	1
	13	L4-5	10	20	3	1	1	1	1
	13	L5-S1	10	20	3	1	1	1	1
	14	L3-4	10	20	3	1	1	1	1
	14	L4-5	10	20	3	2	2	1	1
	15	L3-4	5	20	3	2	2	1	1
	15	L4-5	5	20	3	2	2	2	1
	15	L5-S1	5	20	3	2	2	1	1
	16	L2-3	10	20	3	2	2	1	1
	17	L3-4	5	20	3	2	2	2	1
	17	L4-5	5	20	3	2	2	2	2
	17	L5-S1	5	20	3	1	1	1	1
	18	L3-4	10	20	3	2	1	1	1
	18	L4-5	11	20	3	2	2	1	1
	19	L3-4	4	20	3	2	2	1	1
	19	L4-5	7.5	20	3	2	1	1	1
	20	L3-4	7.5	20	3	1	1	1	1
	20	L4-5	7.5	20	3	2	1	1	1
	21	L3-4	7.5	20	3	2	2	1	1
	21	L4-5	5	20	3	1	1	1	1
	22	L3-4	5	20	3	1	1	1	1
	22	L4-5	5	20	3	2	1	1	1
	23	L3-4	5	20	3	2	2	2	2
	23	L4-5	8	20	3	1	1	1	1
	24	L4-5	5	20	3	2	2	1	1
	24	L5-S1	8	20	3	1	1	1	1
	25	L3-4	15	21	3	1	1	1	1
	25	L4-5	15	20	3	1	1	1	1
	26	L3-4	7.5	20	3	2	2	2	1
	26	L4-5	5	20	3	1	1	1	1
	26	L5-S1	7.5	20	3	1	1	1	1
	27	L2-3	5	20	3	1	1	1	1
	27	L3-4	5	20	3	2	1	1	1
	27	L4-5	5	20	3	2	1	1	1
	27	L5-S1	5	20	3	1	1	1	1
	28	L3-4	5	20	3	1	1	1	1
	28	L4-5	5	20	3	1	1	1	1
	28	L5-S1	5	20	3	1	1	1	1
	29	L4-5	10	20	3	1	1	1	1
	30	L3-4	7.5	20	3	2	2	1	1
	30	L4-5	7.5	20	3	2	1	1	1
	31	L4-5	1.5	19	3	2	1	1	1
	32	L2-3	2.5	19	3	2	1	1	1
	32	L3-4	2.5	20	3	2	1	1	1
	33	L4-5	5	20	3	3	2	2	1
	33	L5-S1	5	20	3	2	1	1	1
	34	L3-4	5	20	3	2	2	1	1
	34	L4-5	5	20	3	1	1	1	1
	35	L4-5	5	20	3	1	1	1	1
	36	L5-S1	5	20	3	1	1	1	1
	37	L4-5	5	20	3	2	2	1	1
	38	L4-5	10	20	3	2	1	1	1
	39	L2-3	5	20	3	1	1	1	1
	39	L3-4	5	20	3	2	1	1	1
